# Supplementary material for: Risk of seizures after immunization in children with epilepsy: a risk interval analysis
Source: BMC Pediatr. 2018 Apr 11;18:134. doi: 10.1186/s12887-018-1112-0 (PMC5896155; doi:10.1186/s12887-018-1112-0)
Supplement: Supplementary file 1 — Results of sensitivity analyses of risk interval analysis. This table presents the results of the analysis of the risk of seizure 0–14 days after any vaccine versus 7–83 days before immunization, the risk of seizure 0–2 days after an inactivated vaccine versus 7–83 days before immunization and the risk of seizure 0–3 days after an inactivated vaccine versus 21–83 days post-immunization. (XLSX 9 kb) [file 12887_2018_1112_MOESM1_ESM.xlsx]

## Sheet: Sheet1
Additional Table 1. Results of sensitivity analyses for the risk interval analysis.
Vaccine type	Healthcare encounters for seizure after immunization
	Risk intervals			Control intervals		RR
	0-14 days	0-2 days	0-3 days	21-83 days	-7 to -83 days	(95% CI)
Any	6	-	-		30	0.94 (0.39, 2.27)*
Inactivated	-	1			29	0.71 (0.10, 5.29)*
Inactivated	-	-	1	20		0.81 (0.11, 5.98)†
RR, relative risk
*versus -7 to -83 day control interval
†versus 21-83 day control interval
